# Supplementary material for: Using Random Effect Models to Produce Robust Estimates of Death Rates in COVID-19 Data
Source: Int J Environ Res Public Health. 2022 Nov 14;19(22):14960. doi: 10.3390/ijerph192214960 (PMC9690214; doi:10.3390/ijerph192214960)
Supplement: Supplementary file 1 [file ijerph-19-14960-s001.zip]

Archive with 2 entries (2 files):
- supp-S1.pdf
- supp-S2.pdf
